# Supplementary material for: Development of a Theoretical Continuous Glucose Monitoring Module for Pharmacy Students: Preparing Pharmacists for the Future
Source: Pharmacy (Basel). 2024 Oct 8;12(5):154. doi: 10.3390/pharmacy12050154 (PMC11511089; doi:10.3390/pharmacy12050154)
Supplement: Supplementary file 1 [file pharmacy-12-00154-s001.zip]

Archive with 1 entries (1 files):
- pharmacy-3185107-supplementary.pdf
